# Supplementary material for: Molybdenum-Catalyzed (E)-Selective Anti-Markovnikov Hydrosilylation of Alkynes
Source: Molecules. 2024 Dec 17;29(24):5952. doi: 10.3390/molecules29245952 (PMC11677069; doi:10.3390/molecules29245952)
Supplement: Supplementary file 1 [file molecules-29-05952-s001.zip]

Archive with 1 entries (1 files):
- molecules-3351195-supplementary.pdf
